# Supplementary material for: beachmat: A Bioconductor C++ API for accessing high-throughput biological data from a variety of R matrix types
Source: PLoS Comput Biol. 2018 May 3;14(5):e1006135. doi: 10.1371/journal.pcbi.1006135 (PMC5953501; doi:10.1371/journal.pcbi.1006135)
Supplement: S1 Code — (ZIP) [file pcbi.1006135.s013.zip]

Archive with 62 entries (46 files):
- SupplementaryCode/
- SupplementaryCode/README.md
- SupplementaryCode/package/
- SupplementaryCode/package/src/
- SupplementaryCode/package/src/detection_rate.cpp
- SupplementaryCode/package/src/beachtime.h
- SupplementaryCode/package/src/matrix_multiply.cpp
- SupplementaryCode/package/src/Makevars.win
- SupplementaryCode/package/src/arma.cpp
- SupplementaryCode/package/src/eigen.cpp
- SupplementaryCode/package/src/test_input_const.cpp
- SupplementaryCode/package/src/Makevars
- SupplementaryCode/package/src/init.cpp
- SupplementaryCode/package/src/editing.cpp
- SupplementaryCode/package/src/template_infun.h
- SupplementaryCode/package/src/test_input.cpp
- SupplementaryCode/package/src/test_input_random.cpp
- SupplementaryCode/package/R/
- SupplementaryCode/package/R/utils.R
- SupplementaryCode/package/R/advanced_testfun.R
- SupplementaryCode/package/R/random_testfun.R
- SupplementaryCode/package/R/input_testfun.R
- SupplementaryCode/package/NAMESPACE
- SupplementaryCode/package/DESCRIPTION
- SupplementaryCode/.gitignore
- SupplementaryCode/simulations/
- SupplementaryCode/simulations/memory/
- SupplementaryCode/simulations/memory/verifier.R
- SupplementaryCode/simulations/memory/profiler.R
- SupplementaryCode/simulations/timings/
- SupplementaryCode/simulations/timings/chunking/
- SupplementaryCode/simulations/timings/chunking/check.R
- SupplementaryCode/simulations/timings/chunking/tester.cpp
- SupplementaryCode/simulations/timings/chunking/optimchunk.R
- SupplementaryCode/simulations/timings/chunking/rechunking.R
- SupplementaryCode/simulations/timings/sparse_matrix.R
- SupplementaryCode/simulations/timings/pics/
- SupplementaryCode/simulations/timings/pics/make_plots.R
- SupplementaryCode/simulations/timings/hdf5_matrix.R
- SupplementaryCode/simulations/timings/matrix_multiply.R
- SupplementaryCode/simulations/timings/base_matrix.R
- SupplementaryCode/simulations/miscellaneous/
- SupplementaryCode/simulations/miscellaneous/editing.R
- SupplementaryCode/simulations/miscellaneous/versus_R.R
- SupplementaryCode/other/
- SupplementaryCode/other/dependencies.R
- SupplementaryCode/real/
- SupplementaryCode/real/10X/
- SupplementaryCode/real/10X/preprocess.Rmd
- SupplementaryCode/real/10X/README.md
- SupplementaryCode/real/10X/intro.Rmd
- SupplementaryCode/real/10X/variance.Rmd
- SupplementaryCode/real/10X/normalize.Rmd
- SupplementaryCode/real/10X/cycle.Rmd
- SupplementaryCode/real/10X/dimred.Rmd
- SupplementaryCode/real/10X/pics/
- SupplementaryCode/real/10X/pics/make_pics.R
- SupplementaryCode/real/zeisel/
- SupplementaryCode/real/zeisel/zeisel_time.R
- SupplementaryCode/real/zeisel/pics/
- SupplementaryCode/real/zeisel/pics/make_plots.R
- SupplementaryCode/real/zeisel/detection_stats.R
