# Supplementary material for: beachmat: A Bioconductor C++ API for accessing high-throughput biological data from a variety of R matrix types
Source: PLoS Comput Biol. 2018 May 3;14(5):e1006135. doi: 10.1371/journal.pcbi.1006135 (PMC5953501; doi:10.1371/journal.pcbi.1006135)
Supplement: S1 Code — (ZIP) [file pcbi.1006135.s013.zip › SupplementaryCode/package/src/beachtime.h]

#ifndef BEACHTEST_H
#define BEACHTEST_H

#include <RcppArmadillo.h>
#include <RcppEigen.h>
#include "beachmat/numeric_matrix.h"

extern "C" { 

SEXP get_numeric_margins(SEXP, SEXP);

SEXP get_numeric_default_margins(SEXP, SEXP);

SEXP get_numeric_sparse_row_margins(SEXP);

SEXP get_numeric_col_margins_const(SEXP);

SEXP get_numeric_simple_row_margins(SEXP);

SEXP get_numeric_margins_random(SEXP, SEXP, SEXP);

SEXP get_numeric_sparse_row_margins_random(SEXP, SEXP);

SEXP get_numeric_arma_margins(SEXP, SEXP);

SEXP get_numeric_eigen_margins(SEXP, SEXP);

SEXP edit_numeric_matrix(SEXP);

SEXP edit_numeric_arma_matrix(SEXP);

SEXP standard_matrix_multiplication(SEXP, SEXP);

SEXP indexed_matrix_multiplication(SEXP, SEXP);

SEXP get_ncells_expressing(SEXP);

SEXP get_ngenes_expressed(SEXP);

}

#endif
