# Supplementary material for: beachmat: A Bioconductor C++ API for accessing high-throughput biological data from a variety of R matrix types
Source: PLoS Comput Biol. 2018 May 3;14(5):e1006135. doi: 10.1371/journal.pcbi.1006135 (PMC5953501; doi:10.1371/journal.pcbi.1006135)
Supplement: S1 Code — (ZIP) [file pcbi.1006135.s013.zip › SupplementaryCode/package/src/Makevars]

BEACHMAT_LIBS=`echo 'beachmat::pkgconfig("PKG_LIBS")'|\
    "${R_HOME}/bin/R" --vanilla --slave`
PKG_LIBS=$(BEACHMAT_LIBS)
