# Supplementary material for: beachmat: A Bioconductor C++ API for accessing high-throughput biological data from a variety of R matrix types
Source: PLoS Comput Biol. 2018 May 3;14(5):e1006135. doi: 10.1371/journal.pcbi.1006135 (PMC5953501; doi:10.1371/journal.pcbi.1006135)
Supplement: S1 Code — (ZIP) [file pcbi.1006135.s013.zip › SupplementaryCode/package/R/utils.R]

se <- function(x) { sd(x)/sqrt(length(x)) }

timeExprs <- function(..., times=10) {
    output <- numeric(times)
    expr <- substitute(system.time(...))
    for (it in seq_len(times)) {
        gc() # Trigger garbage collection to avoid it being in the timing.
        output[it] <- eval(expr)["elapsed"]
    }
    return(mean(output)*1e3) # Get to milliseconds
}

writeToFile <- function(..., timings, file, overwrite) {
    write.table(data.frame(..., Time=mean(timings), SE=se(timings)), file=file, 
                append=!overwrite, col.names=overwrite, sep="\t", quote=FALSE, row.names=FALSE)
    return(invisible(NULL))
}
