# Supplementary material for: beachmat: A Bioconductor C++ API for accessing high-throughput biological data from a variety of R matrix types
Source: PLoS Comput Biol. 2018 May 3;14(5):e1006135. doi: 10.1371/journal.pcbi.1006135 (PMC5953501; doi:10.1371/journal.pcbi.1006135)
Supplement: S1 Code — (ZIP) [file pcbi.1006135.s013.zip › SupplementaryCode/package/R/advanced_testfun.R]

standardMatrixMultiply <- function(left, right) {
    stopifnot(identical(ncol(left), nrow(right)))
    .Call(cxx_standard_matrix_multiplication, left, right)
}

indexedMatrixMultiply <- function(left, right) {
    stopifnot(identical(ncol(left), nrow(right)))
    .Call(cxx_indexed_matrix_multiplication, left, right)
}

cellularDetectionRate <- function(M) {
    .Call(cxx_get_ngenes_expressed, M)
}

numCellsExpressing <- function(M) {
    .Call(cxx_get_ncells_expressing, M)
}
