# Supplementary material for: beachmat: A Bioconductor C++ API for accessing high-throughput biological data from a variety of R matrix types
Source: PLoS Comput Biol. 2018 May 3;14(5):e1006135. doi: 10.1371/journal.pcbi.1006135 (PMC5953501; doi:10.1371/journal.pcbi.1006135)
Supplement: S1 Code — (ZIP) [file pcbi.1006135.s013.zip › SupplementaryCode/package/R/random_testfun.R]

# Functions for summation of random-access rows or columns.

BeachmatRowSumRandom <- function(M, order) {
    .Call(cxx_get_numeric_margins_random, M, 2L, order - 1L)
}

BeachmatColSumRandom <- function(M, order) {
    .Call(cxx_get_numeric_margins_random, M, 1L, order - 1L)
}

NaiveSparseRowSumRandom <- function(M, order) {
    .Call(cxx_get_numeric_sparse_row_margins_random, M, order - 1L)
}
