# Supplementary material for: beachmat: A Bioconductor C++ API for accessing high-throughput biological data from a variety of R matrix types
Source: PLoS Comput Biol. 2018 May 3;14(5):e1006135. doi: 10.1371/journal.pcbi.1006135 (PMC5953501; doi:10.1371/journal.pcbi.1006135)
Supplement: S1 Code — (ZIP) [file pcbi.1006135.s013.zip › SupplementaryCode/package/NAMESPACE]

useDynLib(beachtime, .registration=TRUE, .fixes="cxx_")

importFrom(Rcpp, sourceCpp)

importFrom(utils, write.table)

export(BeachmatRowSum, BeachmatColSum,
    DefaultRowSum, DefaultColSum,
    NaiveSparseRowSum, 
    BeachmatColSumNoCopy, DirectSimpleRowSum,

    ArmaRowSum, ArmaColSum,
    EigenRowSum, EigenColSum,

    BeachmatRowSumRandom, BeachmatColSumRandom,
    NaiveSparseRowSumRandom,

    standardMatrixMultiply, indexedMatrixMultiply,
    cellularDetectionRate, numCellsExpressing,

    se, timeExprs, writeToFile)
