# Supplementary material for: beachmat: A Bioconductor C++ API for accessing high-throughput biological data from a variety of R matrix types
Source: PLoS Comput Biol. 2018 May 3;14(5):e1006135. doi: 10.1371/journal.pcbi.1006135 (PMC5953501; doi:10.1371/journal.pcbi.1006135)
Supplement: S1 Code — (ZIP) [file pcbi.1006135.s013.zip › SupplementaryCode/package/DESCRIPTION]

Package: beachtime
Version: 1.0.0
Date: 2017-05-27
Title: Timing of beachmat-based Matrix Access
Author: Aaron Lun <alun@wehi.edu.au>
Maintainer: Aaron Lun <alun@wehi.edu.au>
Depends: R (>= 3.4)
Imports: Rcpp, utils
Suggests: testthat, Matrix, HDF5Array, DelayedArray
Description: For timing beachmat functions.
License: GPL-3
NeedsCompilation: yes
SystemRequirements: C++11
LinkingTo: Rcpp, beachmat, Rhdf5lib, RcppArmadillo, RcppEigen
