# Supplementary material for: beachmat: A Bioconductor C++ API for accessing high-throughput biological data from a variety of R matrix types
Source: PLoS Comput Biol. 2018 May 3;14(5):e1006135. doi: 10.1371/journal.pcbi.1006135 (PMC5953501; doi:10.1371/journal.pcbi.1006135)
Supplement: S1 Code — (ZIP) [file pcbi.1006135.s013.zip › SupplementaryCode/simulations/timings/chunking/check.R]

#ngenes <- 10000
#ncells <- 10000    
#dense.counts <- matrix(rnorm(ngenes*ncells), ngenes, ncells)

library(HDF5Array)
#out.bycol <- writeHDF5Array(dense.counts, "bycol.h5", name="yyy", chunk_dim=c(ngenes, 1), level=6)
#out.byrow <- writeHDF5Array(dense.counts, "byrow.h5", name="yyy", chunk_dim=c(1, ncells), level=6)
#out.rect <- writeHDF5Array(dense.counts, "rect.h5", name="yyy", chunk_dim=c(100, 100), level=6)

out.bycol <- HDF5Array("bycol.h5", "yyy", "double")
out.byrow <- HDF5Array("byrow.h5", "yyy", "double")
out.rect <- HDF5Array("rect.h5", "yyy", "double")

library(beachtime)
timeExprs(beachtime::BeachmatColSum(out.bycol), times=1)
timeExprs(beachtime::BeachmatColSum(out.rect), times=1)
timeExprs(beachtime::BeachmatRowSum(out.byrow), times=1)
timeExprs(beachtime::BeachmatRowSum(out.rect), times=1)

#library(scater)
#scater:::rechunk(out.bycol, 500, byrow=TRUE)
