# Supplementary material for: beachmat: A Bioconductor C++ API for accessing high-throughput biological data from a variety of R matrix types
Source: PLoS Comput Biol. 2018 May 3;14(5):e1006135. doi: 10.1371/journal.pcbi.1006135 (PMC5953501; doi:10.1371/journal.pcbi.1006135)
Supplement: S1 Code — (ZIP) [file pcbi.1006135.s013.zip › SupplementaryCode/simulations/miscellaneous/editing.R]

a <- matrix(0, 2, 2)
.Call(beachtime:::cxx_edit_numeric_matrix, a)

library(Matrix)
a <- as(diag(2), "dgCMatrix")
.Call(beachtime:::cxx_edit_numeric_arma_matrix, a)
