# Supplementary material for: beachmat: A Bioconductor C++ API for accessing high-throughput biological data from a variety of R matrix types
Source: PLoS Comput Biol. 2018 May 3;14(5):e1006135. doi: 10.1371/journal.pcbi.1006135 (PMC5953501; doi:10.1371/journal.pcbi.1006135)
Supplement: S1 Code — (ZIP) [file pcbi.1006135.s013.zip › SupplementaryCode/other/dependencies.R]

library(pkgDepTools)
library(BiocInstaller)
biocUrl <- biocinstallRepos()["BioCsoft"]
biocDeps <- makeDepGraph(biocUrl, type="source", dosize=FALSE)
biocDepsOnMe <- reverseEdgeDirections(biocDeps)

# Uses Rcpp.
usesRcpp <- dijkstra.sp(biocDepsOnMe, start="Rcpp")$distance
usesRcpp <- usesRcpp[is.finite(usesRcpp)]
length(usesRcpp) - 1 ## don

usesRcppEigen <- dijkstra.sp(biocDepsOnMe, start="RcppEigen")$distance
usesRcppEigen <- usesRcppEigen[is.finite(usesRcppEigen)]
length(usesRcppEigen) - 1 ## don

usesRcppArmadillo <- dijkstra.sp(biocDepsOnMe, start="RcppArmadillo")$distance
usesRcppArmadillo <- usesRcppArmadillo[is.finite(usesRcppArmadillo)]
length(usesRcppArmadillo) - 1 ## don
