# Supplementary material for: beachmat: A Bioconductor C++ API for accessing high-throughput biological data from a variety of R matrix types
Source: PLoS Comput Biol. 2018 May 3;14(5):e1006135. doi: 10.1371/journal.pcbi.1006135 (PMC5953501; doi:10.1371/journal.pcbi.1006135)
Supplement: S1 Code — (ZIP) [file pcbi.1006135.s013.zip › SupplementaryCode/real/10X/README.md]

# Scripts for analyzing the 10X 1.3 million brain cell data

The scripts should be executed in the following order:

- `intro.Rmd`: An introduction, duh.
- `preprocess.Rmd`: Downloading the data and quality control
- `cycle.Rmd`: Cell cycle phase assignment
- `normalize.Rmd`: Calculation of cell-specific size factors
- `variance.Rmd`: Identification of highly variable genes
- `dimred.Rmd`: Dimensionality reduction with randomized PCA 

Various output objects will be saved to `objects/`.
The `pics/make_pics.R` scripts will generate the figures used in the paper.
