# Supplementary material for: beachmat: A Bioconductor C++ API for accessing high-throughput biological data from a variety of R matrix types
Source: PLoS Comput Biol. 2018 May 3;14(5):e1006135. doi: 10.1371/journal.pcbi.1006135 (PMC5953501; doi:10.1371/journal.pcbi.1006135)
Supplement: S1 Code — (ZIP) [file pcbi.1006135.s013.zip › SupplementaryCode/real/10X/intro.Rmd]

---
title: Short analysis of the 10X million neuron data set
author: Aaron Lun
date: 29 June 2017
output: 
  BiocStyle::html_document:
    fig.caption: no 
---

```{r style, echo = FALSE, results = 'asis'}
BiocStyle::markdown()
```

# Introduction

Here we perform a brief analysis of the 1M neuron data set from 10X genomics (https://support.10xgenomics.com/single-cell-gene-expression/datasets/1.3.0/1M_neurons).
This uses a variety of low-level packages to represent the data on-disk, as well as high-level packages for scRNA-seq data analysis.
The aim is to demonstrate the usefulness of the _beachmat_ API in facilitating high-level analyses from a `HDF5Matrix` object.
