# Supplementary material for: beachmat: A Bioconductor C++ API for accessing high-throughput biological data from a variety of R matrix types
Source: PLoS Comput Biol. 2018 May 3;14(5):e1006135. doi: 10.1371/journal.pcbi.1006135 (PMC5953501; doi:10.1371/journal.pcbi.1006135)
Supplement: S1 Code — (ZIP) [file pcbi.1006135.s013.zip › SupplementaryCode/real/10X/cycle.Rmd]

# Assigning cell cycle phase

```{r, echo=FALSE, results="hide"}
knitr::opts_chunk$set(error=FALSE, message=FALSE, warning=FALSE)
```

```{r, echo=FALSE, results="hide"}
library(BiocStyle)
library(HDF5Array)
library(SingleCellExperiment)
sce <- readRDS("objects/sce.rds")
```

Here, we use the `cyclone` method to assign cells to the cell cycle phase.
We do so using the pre-trained mouse classifier and multiple cores to reduce computational time.

```{r}
library(scran)
set.seed(100)
mm.pairs <- readRDS(system.file("exdata", "mouse_cycle_markers.rds", package="scran"))
assigned <- cyclone(sce, mm.pairs, gene.names=rowData(sce)$Ensembl, BPPARAM=MulticoreParam(3))
```

Making a plot of the cell cycle scores.

```{r cyclescores}
smoothScatter(assigned$scores$G1, assigned$scores$G2M, 
    xlab="G1 score", ylab="G2M score")
```

We save the phases to the `SummarizedExperiment` object in case it's useful.

```{r}
sce$Phase <- assigned$phase
table(assigned$phase)
```

Saving all of the results to file for later use.

```{r}
saveRDS(assigned, file="objects/cycle_output.rds")
```

<!--
Saving the updated object as well:

```{r}
saveRDS(file="objects/sce.rds", sce)
```
-->
